# Supplementary material for: The Molecular, Morphological and Genetic Characterization of Glyphosate Resistance in Conyza bonariensis from South Africa
Source: Plants (Basel). 2022 Oct 24;11(21):2830. doi: 10.3390/plants11212830 (PMC9654701; doi:10.3390/plants11212830)
Supplement: Supplementary file 1 [file plants-11-02830-s001.zip]

Archive with 1 entries (1 files):
- plants-1915683-supplementary.pdf
